# Supplementary material for: Fourier synthesis optical diffraction tomography for kilohertz rate volumetric imaging
Source: Sci Adv. 2025 Aug 13;11(33):eadr8004. doi: 10.1126/sciadv.adr8004 (PMC12346287; doi:10.1126/sciadv.adr8004)
Supplement: Supplementary file 2 — Movies S1 to S7 [file sciadv.adr8004_movies_s1_to_s7.zip]

Archive with 7 entries (7 files):
- adr8004_movie_s1.mp4
- adr8004_movie_s2.mp4
- adr8004_movie_s3.mp4
- adr8004_movie_s4.mp4
- adr8004_movie_s5.mp4
- adr8004_movie_s6.mp4
- adr8004_movie_s7.mp4
